# Supplementary material for: Modulation of Atlantic salmon (Salmo salar) gut microbiota composition and predicted metabolic capacity by feeding diets with processed black soldier fly (Hermetia illucens) larvae meals and fractions
Source: Anim Microbiome. 2022 Jan 15;4:9. doi: 10.1186/s42523-021-00161-w (PMC8760679; doi:10.1186/s42523-021-00161-w)
Supplement: Supplementary file 3 — Additional file 3: Table. The prevalence of core ASVs in different sample types. [file 42523_2021_161_MOESM3_ESM.xlsx]

## Sheet: Sheet 1
Table S3. The prevalence of core ASVs in different sample types
Taxonomy						Prevalence
Phylum	Class	Order	Family	Genus	Species	CD	IM	DFIM	DCIM	IO	EX
Firmicutes	Bacilli	Lactobacillales	Enterococcaceae	Enterococcus		100%	100%	100%	93.3%	93.3%	93.3%		CD	Control diet
Firmicutes	Bacilli	RsaHf231				66.7%	100%	93.3%	100%	100%	93.3%		IM	Full-fat black soldier fly larvae meal diet
Firmicutes	Bacilli	Lactobacillales				80%	100%	93.3%	93.3%	93.3%	93.3%		DFIM	Defatted black soldier fly larvae meal diet
Firmicutes	Bacilli	Bacillales	Bacillaceae	Oceanobacillus	caeni	73.3%	100%	100%	100%	93.3%	80%		DCIM	De-chitinized black soldier fly larvae meal diet
Actinobacteriota	Actinobacteria	Actinomycetales	Actinomycetaceae	Actinomyces		46.7%	100%	100%	100%	93.3%	93.3%		IO	Black soldier fly larvae oil diet
Actinobacteriota	Actinobacteria	Corynebacteriales	Corynebacteriaceae	Corynebacterium	urealyticum	53.3%	100%	86.7%	100%	93.3%	93.3%		EX	Black soldier fly larvae exoskeleton diet
Firmicutes	Bacilli	Staphylococcales	Staphylococcaceae			46.7%	100%	93.3%	100%	93.3%	93.3%
Actinobacteriota	Actinobacteria	Actinomycetales	Actinomycetaceae	Actinomyces		46.7%	100%	93.3%	100%	93.3%	93.3%
Firmicutes	Bacilli	Lactobacillales				40%	100%	93.3%	100%	93.3%	93.3%
Firmicutes	Bacilli	Bacillales	Bacillaceae	Pseudogracilibacillus		40%	100%	93.3%	100%	86.7%	93.3%
Actinobacteriota	Actinobacteria	Actinomycetales	Actinomycetaceae	Actinomyces		26.7%	100%	93.3%	100%	93.3%	93.3%
Actinobacteriota	Actinobacteria	Micrococcales	Brevibacteriaceae	Brevibacterium	ravenspurgense	26.7%	100%	93.3%	100%	86.7%	93.3%
Actinobacteriota	Actinobacteria	Micrococcales	Brevibacteriaceae	Brevibacterium		26.7%	100%	93.3%	93.3%	86.7%	86.7%
Firmicutes	Bacilli	Lactobacillales	Enterococcaceae	Enterococcus		40%	100%	93.3%	93.3%	66.7%	93.3%
Firmicutes	Bacilli	Bacillales	Bacillaceae			40%	100%	93.3%	93.3%	86.7%	73.3%
Firmicutes	Bacilli	Bacillales	Bacillaceae			86.7%	80%	80%	80%	93.3%	66.7%
Firmicutes	Clostridia	Lachnospirales	Lachnospiraceae			26.7%	100%	93.3%	93.3%	93.3%	73.3%
Actinobacteriota	Actinobacteria	Micrococcales	Microbacteriaceae	Curtobacterium		100%	73.3%	80%	93.3%	80%	53.3%
Firmicutes	Bacilli	Bacillales	Bacillaceae			40%	100%	93.3%	100%	86.7%	60%
Firmicutes	Clostridia	Clostridiales	Clostridiaceae	Clostridium sensu stricto 1	isatidis	93.3%	80%	86.7%	80%	73.3%	66.7%
Firmicutes	Bacilli	Lactobacillales	Enterococcaceae	Enterococcus		26.7%	100%	93.3%	93.3%	86.7%	73.3%
Actinobacteriota	Actinobacteria	Corynebacteriales	Corynebacteriaceae	Corynebacterium	aurimucosum	26.7%	100%	86.7%	100%	73.3%	86.7%
Firmicutes	Bacilli	Staphylococcales	Staphylococcaceae	Nosocomiicoccus		46.7%	100%	86.7%	93.3%	53.3%	93.3%
Firmicutes	Bacilli	Lactobacillales	Vagococcaceae	Vagococcus	lutrae	53.3%	100%	86.7%	86.7%	53.3%	86.7%
Firmicutes	Bacilli	Lactobacillales	Enterococcaceae	Enterococcus		60%	100%	73.3%	80%	73.3%	73.3%
Actinobacteriota	Actinobacteria	Micrococcales	Micrococcaceae	Pseudoglutamicibacter		26.7%	100%	86.7%	100%	80%	66.7%
Proteobacteria	Gammaproteobacteria	Enterobacterales	Vibrionaceae	Photobacterium	phosphoreum	86.7%	66.7%	80%	93.3%	60%	73.3%
Actinobacteriota	Actinobacteria	Corynebacteriales	Corynebacteriaceae	Corynebacterium		26.7%	100%	86.7%	86.7%	86.7%	73.3%
Firmicutes	Clostridia	Peptostreptococcales-Tissierellales	Peptostreptococcaceae	Peptostreptococcus	russellii	93.3%	100%	80%	80%	40%	66.7%
Firmicutes	Bacilli	Staphylococcales	Staphylococcaceae	Staphylococcus		86.7%	100%	80%	53.3%	40%	100%
Actinobacteriota	Actinobacteria	Micrococcales	Beutenbergiaceae	Salana		26.7%	100%	86.7%	93.3%	86.7%	60%
Firmicutes	Bacilli	Bacillales	Bacillaceae			33.3%	100%	93.3%	93.3%	93.3%	40%
Firmicutes	Bacilli	Bacillales	Bacillaceae			33.3%	100%	93.3%	93.3%	86.7%	46.7%
Proteobacteria	Gammaproteobacteria	Enterobacterales	Enterobacteriaceae	Escherichia-Shigella		73.3%	80%	93.3%	53.3%	86.7%	66.7%
Actinobacteriota	Actinobacteria	Corynebacteriales	Corynebacteriaceae	Corynebacterium		26.7%	93.3%	73.3%	100%	86.7%	73.3%
Firmicutes	Bacilli	Paenibacillales	Paenibacillaceae	Paenibacillus		33.3%	100%	93.3%	93.3%	80%	46.7%
Firmicutes	Bacilli	Staphylococcales	Staphylococcaceae	Staphylococcus		86.7%	100%	86.7%	40%	33.3%	100%
Firmicutes	Bacilli	Lactobacillales	Aerococcaceae	Globicatella		40%	100%	86.7%	93.3%	66.7%	60%
Firmicutes	Bacilli	Staphylococcales	Staphylococcaceae	Staphylococcus		93.3%	100%	86.7%	33.3%	26.7%	100%
Firmicutes	Bacilli	Bacillales	Bacillaceae	Oceanobacillus	indicireducens	60%	100%	100%	80%	86.7%	13.3%
Patescibacteria	Saccharimonadia	Saccharimonadales				73.3%	53.3%	73.3%	86.7%	73.3%	80%
Proteobacteria	Gammaproteobacteria	Enterobacterales	Morganellaceae	Morganella	morganii	26.7%	100%	93.3%	93.3%	73.3%	46.7%
Firmicutes	Bacilli	Lactobacillales	Enterococcaceae	Enterococcus		26.7%	100%	80%	100%	60%	66.7%
Firmicutes	Bacilli	Bacillales	Planococcaceae	Sporosarcina	pasteurii	60%	100%	86.7%	93.3%	46.7%	40%
Actinobacteriota	Actinobacteria	Corynebacteriales	Corynebacteriaceae	Corynebacterium	nuruki	33.3%	100%	86.7%	86.7%	60%	60%
Proteobacteria	Gammaproteobacteria	Pseudomonadales	Pseudomonadaceae	Pseudomonas		66.7%	53.3%	93.3%	66.7%	66.7%	80%
Firmicutes	Clostridia	Peptostreptococcales-Tissierellales	Family XI	Gallicola		93.3%	93.3%	73.3%	80%	40%	40%
Firmicutes	Bacilli	Bacillales	Bacillaceae			33.3%	100%	93.3%	93.3%	80%	20%
Actinobacteriota	Actinobacteria	Micrococcales	Brevibacteriaceae	Brevibacterium	senegalense	33.3%	100%	86.7%	93.3%	46.7%	60%
Firmicutes	Bacilli	Lactobacillales	Carnobacteriaceae	Atopostipes	suicloacalis	33.3%	100%	86.7%	93.3%	60%	40%
Firmicutes	Bacilli	Bacillales	Bacillaceae	Cerasibacillus	quisquiliarum	33.3%	100%	93.3%	93.3%	73.3%	20%
Actinobacteriota	Actinobacteria	Corynebacteriales	Corynebacteriaceae	Corynebacterium	aurimucosum	26.7%	93.3%	80%	93.3%	66.7%	46.7%
Firmicutes	Bacilli	Bacillales	Bacillaceae	Pseudogracilibacillus		26.7%	100%	86.7%	73.3%	73.3%	46.7%
Proteobacteria	Gammaproteobacteria	Pseudomonadales	Pseudomonadaceae	Pseudomonas		86.7%	60%	66.7%	80%	60%	53.3%
Proteobacteria	Gammaproteobacteria	Enterobacterales	Erwiniaceae	Pantoea		93.3%	60%	66.7%	100%	46.7%	33.3%
Firmicutes	Bacilli	Bacillales	Bacillaceae	Oceanobacillus		33.3%	100%	93.3%	73.3%	80%	13.3%
Firmicutes	Bacilli	Staphylococcales	Staphylococcaceae	Macrococcus		93.3%	80%	53.3%	73.3%	40%	46.7%
Proteobacteria	Gammaproteobacteria	Burkholderiales	Burkholderiaceae	Burkholderia-Caballeronia-Paraburkholderia		80%	40%	80%	53.3%	66.7%	66.7%
Firmicutes	Bacilli	Lactobacillales	Enterococcaceae	Enterococcus		26.7%	93.3%	80%	93.3%	46.7%	46.7%
Firmicutes	Clostridia	Clostridiales	Clostridiaceae	Clostridium sensu stricto 1		33.3%	100%	80%	80%	73.3%	20%
Firmicutes	Clostridia	Peptostreptococcales-Tissierellales	Peptostreptococcaceae	Peptostreptococcus	russellii	93.3%	73.3%	60%	80%	20%	46.7%
Firmicutes	Bacilli	Bacillales	Bacillaceae	Oceanobacillus		20%	93.3%	80%	86.7%	66.7%	26.7%
Firmicutes	Bacilli	Lactobacillales	Lactobacillaceae	Companilactobacillus		26.7%	100%	80%	86.7%	46.7%	33.3%
Firmicutes	Bacilli	Lactobacillales	Enterococcaceae	Enterococcus		26.7%	100%	86.7%	86.7%	26.7%	40%
Proteobacteria	Gammaproteobacteria	Pseudomonadales	Pseudomonadaceae	Pseudomonas		66.7%	66.7%	80%	40%	46.7%	60%
Firmicutes	Clostridia	Peptococcales	Peptococcaceae	Peptococcus		80%	73.3%	53.3%	73.3%	20%	60%
Actinobacteriota	Actinobacteria	Micrococcales	Micrococcaceae	Micrococcus		53.3%	53.3%	53.3%	60%	86.7%	53.3%
Actinobacteriota	Actinobacteria	Micrococcales	Microbacteriaceae	Leucobacter		20%	100%	66.7%	73.3%	33.3%	60%
Actinobacteriota	Coriobacteriia	Coriobacteriales	Coriobacteriales Incertae Sedis			80%	80%	53.3%	73.3%	33.3%	33.3%
Actinobacteriota	Actinobacteria	Corynebacteriales	Corynebacteriaceae	Corynebacterium	urealyticum	20%	86.7%	60%	86.7%	40%	60%
Firmicutes	Clostridia	Peptostreptococcales-Tissierellales	Peptostreptococcaceae	Clostridioides	mangenotii	26.7%	100%	80%	73.3%	33.3%	33.3%
Firmicutes	Bacilli	Lactobacillales	Vagococcaceae	Vagococcus		26.7%	100%	73.3%	66.7%	40%	40%
Actinobacteriota	Actinobacteria	Corynebacteriales	Corynebacteriaceae	Corynebacterium		26.7%	93.3%	46.7%	86.7%	46.7%	46.7%
Proteobacteria	Gammaproteobacteria	Enterobacterales	Morganellaceae	Proteus		26.7%	93.3%	53.3%	53.3%	80%	26.7%
Actinobacteriota	Actinobacteria	Micrococcales	Micrococcaceae	Enteractinococcus		26.7%	100%	80%	66.7%	40%	20%
Actinobacteriota	Actinobacteria	Micrococcales	Microbacteriaceae	Microbacterium		20%	100%	60%	66.7%	46.7%	40%
Firmicutes	Bacilli	Bacillales	Planococcaceae	Savagea	faecisuis	46.7%	53.3%	80%	73.3%	40%	40%
Firmicutes	Bacilli	Bacillales	Bacillaceae			26.7%	93.3%	66.7%	53.3%	73.3%	20%
Firmicutes	Clostridia	Peptostreptococcales-Tissierellales	Family XI	Tepidimicrobium		86.7%	73.3%	33.3%	66.7%	33.3%	40%
Firmicutes	Clostridia	Peptostreptococcales-Tissierellales	Family XI	Peptoniphilus		80%	66.7%	53.3%	66.7%	20%	40%
Proteobacteria	Gammaproteobacteria	Enterobacterales	Vibrionaceae	Photobacterium		86.7%	40%	40%	73.3%	46.7%	40%
Firmicutes	Bacilli	Lactobacillales	Enterococcaceae	Enterococcus		26.7%	93.3%	66.7%	53.3%	33.3%	46.7%
Firmicutes	Clostridia	Clostridiales	Clostridiaceae	Clostridium sensu stricto 3	intestinale	13.3%	100%	66.7%	80%	40%	20%
Firmicutes	Bacilli	Bacillales	Bacillaceae	Oceanobacillus		26.7%	100%	86.7%	20%	73.3%	13.3%
Firmicutes	Bacilli	Lactobacillales	Enterococcaceae	Enterococcus		26.7%	93.3%	73.3%	66.7%	33.3%	20%
Actinobacteriota	Actinobacteria	Micrococcales	Microbacteriaceae	Leucobacter		26.7%	100%	66.7%	66.7%	26.7%	26.7%
Firmicutes	Bacilli	Bacillales	Bacillaceae	Cerasibacillus		33.3%	40%	93.3%	60%	66.7%	20%
Firmicutes	Bacilli	Staphylococcales	Staphylococcaceae			46.7%	40%	33.3%	86.7%	26.7%	80%
Actinobacteriota	Actinobacteria	Micrococcales	Microbacteriaceae	Leucobacter		26.7%	100%	66.7%	80%	13.3%	20%
Actinobacteriota	Actinobacteria	Corynebacteriales	Nocardiaceae	Rhodococcus		86.7%	53.3%	46.7%	86.7%	20%	13.3%
Firmicutes	Bacilli	Bacillales	Bacillaceae			26.7%	100%	66.7%	46.7%	53.3%	13.3%
Firmicutes	Bacilli	Lactobacillales	Lactobacillaceae	Levilactobacillus		20%	100%	66.7%	66.7%	40%	13.3%
Firmicutes	Clostridia	Lachnospirales	Lachnospiraceae			26.7%	100%	60%	53.3%	40%	20%
Firmicutes	Bacilli	Bacillales	Planococcaceae	Chungangia		20%	60%	80%	73.3%	66.7%	0%
Actinobacteriota	Actinobacteria	Micrococcales	Microbacteriaceae	Curtobacterium	herbarum	86.7%	46.7%	60%	60%	26.7%	20%
Proteobacteria	Gammaproteobacteria	Enterobacterales	Moritellaceae	Moritella		80%	53.3%	33.3%	60%	26.7%	40%
Firmicutes	Bacilli	Lactobacillales	Enterococcaceae	Enterococcus	cecorum	73.3%	46.7%	20%	80%	33.3%	40%
Firmicutes	Bacilli	Bacillales	Bacillaceae	Pseudogracilibacillus	endophyticus	26.7%	60%	80%	40%	73.3%	13.3%
Firmicutes	Clostridia	Clostridiales	Clostridiaceae	Clostridium sensu stricto 1		26.7%	86.7%	60%	73.3%	26.7%	20%
Proteobacteria	Gammaproteobacteria	Enterobacterales	Morganellaceae	Morganella	morganii	6.7%	80%	53.3%	73.3%	46.7%	26.7%
Actinobacteriota	Actinobacteria	Corynebacteriales	Corynebacteriaceae	Corynebacterium		33.3%	93.3%	40%	86.7%	20%	13.3%
Firmicutes	Bacilli	Lactobacillales	Enterococcaceae	Enterococcus		40%	100%	80%	33.3%	6.7%	26.7%
Firmicutes	Bacilli	Bacillales	Bacillaceae			20%	100%	86.7%	20%	33.3%	26.7%
Firmicutes	Bacilli	Staphylococcales	Staphylococcaceae	Staphylococcus		26.7%	86.7%	33.3%	73.3%	26.7%	40%
Firmicutes	Bacilli	Lactobacillales	Aerococcaceae	Globicatella	sulfidifaciens	26.7%	86.7%	40%	86.7%	13.3%	33.3%
Proteobacteria	Gammaproteobacteria	Enterobacterales	Erwiniaceae	Pantoea		80%	26.7%	46.7%	53.3%	33.3%	33.3%
Actinobacteriota	Actinobacteria	Micrococcales	Brevibacteriaceae	Brevibacterium		20%	93.3%	46.7%	53.3%	20%	40%
Proteobacteria	Gammaproteobacteria	Enterobacterales	Morganellaceae	Providencia		13.3%	86.7%	60%	53.3%	33.3%	26.7%
Firmicutes	Bacilli	Erysipelotrichales	Erysipelotrichaceae	Erysipelothrix		0%	93.3%	73.3%	46.7%	26.7%	33.3%
Firmicutes	Bacilli	Paenibacillales	Paenibacillaceae			20%	93.3%	60%	53.3%	33.3%	13.3%
Actinobacteriota	Actinobacteria	Micrococcales	Micrococcaceae	Pseudoglutamicibacter	cumminsii	20%	100%	73.3%	40%	20%	20%
Firmicutes	Bacilli	Staphylococcales	Staphylococcaceae	Staphylococcus		46.7%	0%	46.7%	40%	53.3%	80%
Proteobacteria	Gammaproteobacteria	Enterobacterales	Morganellaceae	Providencia		13.3%	80%	53.3%	46.7%	60%	13.3%
Actinobacteriota	Actinobacteria	Micrococcales	Dermabacteraceae	Brachybacterium		20%	93.3%	60%	60%	13.3%	20%
Firmicutes	Bacilli	Bacillales	Bacillaceae			20%	100%	60%	33.3%	40%	13.3%
Proteobacteria	Alphaproteobacteria	Sphingomonadales	Sphingomonadaceae	Sphingomonas		86.7%	33.3%	33.3%	53.3%	13.3%	40%
Actinobacteriota	Actinobacteria	Micrococcales	Micrococcaceae	Enteractinococcus		20%	100%	53.3%	60%	6.7%	20%
Firmicutes	Bacilli	Bacillales	Bacillaceae			26.7%	86.7%	46.7%	33.3%	53.3%	13.3%
Firmicutes	Bacilli	Lactobacillales	Lactobacillaceae	Levilactobacillus		20%	93.3%	60%	53.3%	20%	13.3%
Actinobacteriota	Actinobacteria	Micrococcales	Microbacteriaceae	Plantibacter		86.7%	26.7%	60%	60%	13.3%	13.3%
Firmicutes	Bacilli	Lactobacillales	Enterococcaceae	Enterococcus		53.3%	86.7%	53.3%	26.7%	6.7%	26.7%
Actinobacteriota	Actinobacteria	Micrococcales	Microbacteriaceae			86.7%	33.3%	40%	60%	20%	13.3%
Firmicutes	Bacilli	Bacillales	Planococcaceae			20%	100%	60%	33.3%	26.7%	13.3%
Firmicutes	Bacilli	Lactobacillales	Lactobacillaceae	Secundilactobacillus		20%	93.3%	46.7%	46.7%	26.7%	20%
Firmicutes	Bacilli	Bacillales	Bacillaceae			6.7%	100%	66.7%	40%	20%	20%
Firmicutes	Bacilli	Bacillales	Planococcaceae	Lysinibacillus	sphaericus	13.3%	100%	53.3%	53.3%	20%	13.3%
Bacteroidota	Bacteroidia	Bacteroidales	Dysgonomonadaceae			13.3%	93.3%	53.3%	46.7%	20%	20%
Firmicutes	Bacilli	Lactobacillales	Streptococcaceae	Streptococcus		73.3%	93.3%	20%	33.3%	13.3%	13.3%
Actinobacteriota	Actinobacteria	Micrococcales	Microbacteriaceae	Leucobacter		13.3%	100%	66.7%	26.7%	20%	13.3%
Firmicutes	Bacilli	Bacillales	Planococcaceae	Sporosarcina		6.7%	100%	66.7%	20%	33.3%	13.3%
Firmicutes	Bacilli	Bacillales	Bacillaceae			20%	93.3%	46.7%	26.7%	40%	13.3%
Actinobacteriota	Actinobacteria	Micrococcales	Sanguibacteraceae	Sanguibacter-Flavimobilis		86.7%	13.3%	46.7%	60%	6.7%	26.7%
Actinobacteriota	Actinobacteria	Micrococcales	Microbacteriaceae	Microbacterium		13.3%	66.7%	46.7%	80%	20%	13.3%
Actinobacteriota	Actinobacteria	Micrococcales	Microbacteriaceae	Leucobacter		13.3%	93.3%	33.3%	60%	20%	20%
Bacteroidota	Bacteroidia	Bacteroidales	Bacteroidaceae	Bacteroides	ovatus	6.7%	93.3%	80%	20%	20%	13.3%
Firmicutes	Bacilli	Lactobacillales	Enterococcaceae	Enterococcus		33.3%	93.3%	40%	33.3%	6.7%	26.7%
Firmicutes	Bacilli	Lactobacillales	Enterococcaceae	Enterococcus		13.3%	86.7%	40%	40%	20%	33.3%
Actinobacteriota	Actinobacteria	Micrococcales	Microbacteriaceae	Leucobacter		6.7%	100%	53.3%	20%	13.3%	33.3%
Actinobacteriota	Actinobacteria	Micrococcales	Microbacteriaceae	Leucobacter		20%	80%	53.3%	40%	6.7%	26.7%
Firmicutes	Clostridia	Eubacteriales	Eubacteriaceae	Eubacterium	limosum	26.7%	100%	26.7%	40%	13.3%	13.3%
Firmicutes	Bacilli	Bacillales	Bacillaceae	Pseudogracilibacillus		13.3%	86.7%	66.7%	26.7%	13.3%	13.3%
Actinobacteriota	Actinobacteria	Pseudonocardiales	Pseudonocardiaceae	Saccharopolyspora		80%	46.7%	40%	40%	6.7%	6.7%
Proteobacteria	Gammaproteobacteria	Diplorickettsiales	Diplorickettsiaceae	Rickettsiella		86.7%	33.3%	53.3%	20%	13.3%	6.7%
Proteobacteria	Gammaproteobacteria	Enterobacterales	Orbaceae			13.3%	86.7%	40%	33.3%	20%	20%
Firmicutes	Bacilli	Paenibacillales	Paenibacillaceae	Ammoniphilus		13.3%	93.3%	46.7%	20%	26.7%	13.3%
Bacteroidota	Bacteroidia	Bacteroidales	Dysgonomonadaceae	Dysgonomonas		6.7%	93.3%	53.3%	20%	13.3%	20%
Firmicutes	Bacilli	Bacillales	Bacillaceae	Bacillus		26.7%	0%	80%	33.3%	53.3%	6.7%
Bacteroidota	Bacteroidia	Sphingobacteriales	Sphingobacteriaceae			6.7%	93.3%	53.3%	20%	0%	20%
Firmicutes	Bacilli	Lactobacillales	Lactobacillaceae	Lactiplantibacillus		6.7%	80%	46.7%	26.7%	13.3%	20%
Firmicutes	Bacilli	Bacillales	Bacillaceae	Pseudogracilibacillus		13.3%	86.7%	40%	20%	20%	13.3%
Actinobacteriota	Actinobacteria	Micrococcales	Microbacteriaceae	Rathayibacter		86.7%	26.7%	26.7%	40%	6.7%	6.7%
Firmicutes	Bacilli	Bacillales	Bacillaceae	Natronobacillus		13.3%	86.7%	26.7%	26.7%	13.3%	20%
Firmicutes	Clostridia	Lachnospirales	Lachnospiraceae	[Eubacterium] fissicatena group		0%	100%	53.3%	20%	0%	13.3%
Firmicutes	Bacilli	Lactobacillales	Enterococcaceae	Enterococcus		33.3%	93.3%	20%	20%	0%	13.3%
Actinobacteriota	Actinobacteria	Micrococcales	Microbacteriaceae	Microbacterium		6.7%	93.3%	20%	20%	13.3%	26.7%
Firmicutes	Bacilli	Staphylococcales	Staphylococcaceae	Jeotgalicoccus		6.7%	86.7%	33.3%	26.7%	0%	26.7%
Firmicutes	Bacilli	Lactobacillales	Vagococcaceae	Vagococcus	fluvialis	0%	86.7%	40%	26.7%	6.7%	13.3%
Firmicutes	Bacilli	Bacillales	Bacillaceae	Pseudogracilibacillus		20%	86.7%	26.7%	20%	6.7%	13.3%
Actinobacteriota	Actinobacteria	Micrococcales	Bogoriellaceae	Bogoriella		6.7%	80%	13.3%	46.7%	13.3%	13.3%
Bacteroidota	Bacteroidia	Sphingobacteriales	Sphingobacteriaceae	Sphingobacterium		6.7%	80%	33.3%	26.7%	6.7%	13.3%
Firmicutes	Bacilli	Lactobacillales	Aerococcaceae	Facklamia	tabacinasalis	13.3%	100%	26.7%	6.7%	13.3%	6.7%
Firmicutes	Bacilli	Bacillales	Bacillaceae			20%	86.7%	26.7%	6.7%	13.3%	13.3%
Actinobacteriota	Actinobacteria	Micrococcales	Microbacteriaceae	Leucobacter		20%	100%	20%	6.7%	0%	13.3%
Firmicutes	Bacilli	Lactobacillales	Vagococcaceae	Vagococcus		13.3%	86.7%	20%	20%	6.7%	13.3%
Actinobacteriota	Actinobacteria	Micrococcales	Dermabacteraceae	Brachybacterium		13.3%	80%	40%	0%	6.7%	13.3%
Bacteroidota	Bacteroidia	Sphingobacteriales	Sphingobacteriaceae	Sphingobacterium		0%	93.3%	33.3%	13.3%	0%	6.7%
Bacteroidota	Bacteroidia	Bacteroidales	Prevotellaceae	Prevotella	disiens	13.3%	80%	0%	26.7%	6.7%	13.3%
Firmicutes	Clostridia	Peptostreptococcales-Tissierellales	Family XI	Finegoldia	magna	20%	80%	0%	20%	13.3%	6.7%
Actinobacteriota	Actinobacteria	Micrococcales	Microbacteriaceae	Leucobacter		0%	86.7%	33.3%	6.7%	0%	6.7%
Firmicutes	Clostridia	Oscillospirales	Ruminococcaceae	Incertae Sedis		0%	93.3%	20%	6.7%	0%	13.3%
Firmicutes	Bacilli	Bacillales	Bacillaceae	Bacillus		13.3%	93.3%	6.7%	6.7%	0%	6.7%
Bacteroidota	Bacteroidia					0%	93.3%	13.3%	6.7%	0%	13.3%
Bacteroidota	Bacteroidia	Flavobacteriales	Flavobacteriaceae	Myroides		6.7%	80%	13.3%	0%	13.3%	6.7%
